# Supplementary material for: Integrative Evidence on Mulberry Extract for Modulating Metabolic Risk Factors Associated with Vascular Dementia
Source: Int J Mol Sci. 2025 Aug 28;26(17):8380. doi: 10.3390/ijms26178380 (PMC12428632; doi:10.3390/ijms26178380)
Supplement: Supplementary file 1 [file ijms-26-08380-s001.zip]

Archive with 1 entries (1 files):
- ijms-3829780-supplementary.pdf
